# Supplementary material for: Myeloid-derived suppressor cells regulate the immunosuppressive functions of PD-1−PD-L1+ Bregs through PD-L1/PI3K/AKT/NF-κB axis in breast cancer
Source: Cell Death Dis. 2021 May 9;12(5):465. doi: 10.1038/s41419-021-03745-1 (PMC8107179; doi:10.1038/s41419-021-03745-1)
Supplement: Supplementary file 4 — supplementary Table 1 [file 41419_2021_3745_MOESM4_ESM.xlsx]

## Sheet: Sheet1
Supplementary Table 1. The degree of colocalization between CD33+ MDSCs and PD-1-PD-L1+ B cells
Numbers of colocalization (per fied of view)	cases
1-10	21
10-20	13
20-30	6
30-40	3
The quantitative data was evaluated by two independent pathologists. Three fields of view were randomly selected and the average values were used as the final results.
