# Supplementary material for: Myeloid-derived suppressor cells regulate the immunosuppressive functions of PD-1−PD-L1+ Bregs through PD-L1/PI3K/AKT/NF-κB axis in breast cancer
Source: Cell Death Dis. 2021 May 9;12(5):465. doi: 10.1038/s41419-021-03745-1 (PMC8107179; doi:10.1038/s41419-021-03745-1)
Supplement: Supplementary file 5 — supplementary Table 2 [file 41419_2021_3745_MOESM5_ESM.xlsx]

## Sheet: Sheet1
Supplementary Table 2. Antibodies used for western blotting (WB) and flow cytometry (FC)
Antibodies	Applications	Company name	Catalog number
PE-Gr-1	FC	Biolegend	108408
APC-CD11b	FC	Biolegend	101212
PerCP-CD19	FC	Biolegend	115532
FITC-PD-1	FC	Biolegend	135214
APC-PD-1	FC	Biolegend	135210
PE/Cy7-PD-L1	FC	Biolegend	124314
PE-PD-L1	FC	Biolegend	124308
APC-CD3	FC	Biolegend	100236
PE-IFN-γ	FC	Biolegend	505808
FITC Rat IgG2a, κ Isotype Ctrl Antibody	FC	Biolegend	400506
APC Rat IgG2a, κ Isotype Ctrl Antibody	FC	Biolegend	400512
PE/Cyanine7 Rat IgG2b, κ Isotype Ctrl Antibody	FC	Biolegend	400618
PE Rat IgG2b, κ Isotype Ctrl Antibody	FC	Biolegend	400608
PE Rat IgG1, κ Isotype Ctrl Antibody	FC	Biolegend	400408
GAPDH	WB	Cell Signaling Technology	5174S
ERK	WB	Cell Signaling Technology	9102S
PLCγ2	WB	Cell Signaling Technology	3872T
AKT	WB	Cell Signaling Technology	4691S
P65	WB	Cell Signaling Technology	8242S
p-ERK	WB	Cell Signaling Technology	9101S
p-PLCγ2	WB	Cell Signaling Technology	3874T
p-AKT	WB	Cell Signaling Technology	4060S
p-P65	WB	Cell Signaling Technology	3033T
Anti-rabbit IgG, HRP-linked Antibody	WB	Cell Signaling Technology	7074P2
Anti-mouse IgG, HRP-linked Antibody	WB	Cell Signaling Technology	7076P2
